# Supplementary material for: Comprehensive analysis of endoplasmic reticulum-related and secretome gene expression profiles in the progression of non-alcoholic fatty liver disease
Source: Front Endocrinol (Lausanne). 2022 Aug 12;13:967016. doi: 10.3389/fendo.2022.967016 (PMC9412753; doi:10.3389/fendo.2022.967016)
Supplement: Supplementary file 2 [file Table_1.xlsx]

## Sheet: Sheet1
Supplementary table 1: ER gene set
GOBP_cellular response to topologically incorrect protein	REACTOME_unfolded protein response	GOBP_ER_nucleus signaling pathway	GOBP_protein exit from ER	GOCC_ER protein containing complex	REACTOME_N_glycan trimming in the ER and calnexin_calreticulin cycle	WP_unfolded protein response	KEGG_Protein processing in endoplasmic reticulum	GOBP_ER calcium ion homeostasis	BIOCARTA_ERAD pathway	GOBP_protein quality control for misfolded or incompletely synthesized proteins	REACTOME_ER_to_GOLGI_anterograde transport	REACTOME_insertion of tail anchored proteins into the ER membrane	GOBP_ER to golgi vesicle mediated transport	GOBP_ER tubular network organization	GOBP_posttranslational protein targeting to ER membrane	GOCC_ER	GOCC_COPI coated vesicle	GOCC_cis golgi network	GOCC_COPII coated ER to golgi transport vesicle	GOCC_nuclear outer membrane_ER membrane network	GOCC_ER_golgi intermediate compartment membrane		Intersection of ER related gene sets
ABCA7	ACADVL	ABCA7	AUP1	ABCB9	AMFR	ATF4	SEC61A1	APP	CANX	ATXN3	ACTR10	ALDH3A2	ACTR10	ARL6IP1	CHMP4A	A1CF	ACTR1A	AKAP9	APP	AADAC	AREG		A1CF
ACADVL	ADD1	AGR2	BCAP31	ALG14	CALR	ATF6	SEC61A2	ATP2A1	CUL1	AUP1	ACTR1A	APP	ACTR1A	ATL1	CHMP4B	AADAC	ARCN1	ANGEL1	AREG	ABCA1	ASPSCR1		DIPK2A
ADD1	ARFGAP1	AMFR	BRSK2	AMFR	CANX	BBC3	SEC61B	ATP2A2	EDEM1	BAG6	ANK1	BAG6	ANK1	ATL2	GET3	ABCA1	ARF1	AZIN2	B2M	ABCB6	ATP6AP1		PACS1
AGR2	ASNS	ARHGEF10L	CD81	ARL6IP1	DERL1	BCL2	SEC61G	BAK1	FBXO2	CLPP	ANK2	CAMLG	ANK2	ATL3	HSPA5	ABCA4	BNIP1	B3GAT3	CD59	ABCB9	AZIN2		SCYL1
AMFR	ATF3	ASNS	CRYZL2P-SEC16B	ATP5F1B	DERL2	BCL2L11	SEC62	BAX	GANAB	CUL3	ANK3	CYB5A	ANK3	LNPK	SEC61A1	ABCA7	CCDC115	BCL9	CD74	ABCC6	BCAP31		AKAP9
ARFGAP1	ATF4	ATF3	DERL1	ATP5F1C	EDEM1	BID	SEC63	BCAP31	MAN1A1	DERL1	ANKRD28	EMD	ANKRD28	RAB10	SEC61A2	ABCA8	CCDC88A	BOK	CNIH1	ABCD1	BET1		B3GAT3
ASNS	ATF6	ATF4	DERL2	ATP5F1D	EDEM2	CASP2	RPN1	BCL2	MAN1A2	FBXL17	ARCN1	GET1	ARCN1	RAB18	SEC61B	ABCB6	COPA	CCN2	CNIH2	ABCD4	CALR		BCL9
ATF3	ATP6V0D1	ATF6	DERL3	ATP5F1E	EDEM3	CASP8	RPN2	CAMK2D	MAN1C1	HDAC6	AREG	GET3	AREG	RAB3GAP1	SEC61G	ABCB9	COPB1	COG3	CNIH3	ABCG1	CD55		CCN2
ATF4	CALR	ATF6B	EDEM1	ATP5F1EP2	ENGASE	DDIT3	DAD1	CCDC47	MAN2A2	KLHL15	ARF1	GET4	ARF1	RAB3GAP2	SEC62	ABCC12	COPB2	COPZ2	CNIH4	ABHD12	CD59		GOLGA2P5
ATF6	CCL2	ATG10	EDEM2	AUP1	GANAB	EIF2AK3	TUSC3	FIS1	MAN2B1	LONP1	ARF3	HMOX1	ARF4	REEP1	SEC63	ABCC6	COPE	FKTN	COL7A1	ABHD12B	CLN8		GOLGA5
ATF6B	CEBPB	ATP2A2	ERLEC1	B2M	MAN1B1	EIF2S1	DDOST	GRINA	MAN2C1	LONP2	ARF4	OTOF	ARFGAP1	REEP2	SGTA	ABCD1	COPG1	GBF1	CRYZL2P-SEC16B	ABHD4	CNIH1		GOLGA6A
ATP6V0D1	CEBPG	BCL2L11	FAF2	CALR	MARCHF6	ERN1	STT3A	HERPUD1	MOGS	NGLY1	ARF5	PRNP	ARFGAP2	REEP3	SGTB	ABCD4	COPG2	GOLGA2	CTSC	ACER1	CNIH2		GOLGA6B
ATXN3	CREB3	BOK	GCC2	DAD1	MLEC	HSPA5	STT3B	ITPR1	RBX1	OMA1	ARFGAP1	SEC61B	ARFGAP3	REEP4		ABCG1	COPZ1	GOLGA2P5	CTSZ	ACER3	CNIH3		GOLGA8A
AUP1	CREB3L1	CALR	HERPUD1	DDOST	MOGS	IL1B	MOGS	KCTD17	SAE1	POMT2	ARFGAP2	SEC61G	BCAP29	RTN3		ABHD12	COPZ2	GOLGA5	DDHD2	ACSL1	COL7A1		GOLGA8B
BAG3	CREB3L2	CCDC47	HM13	DERL1	NGLY1	MBTPS1	CKAP4	PACS2	SEC61A1	RNF126	ARFGAP3	SERP1	BCAP31	RTN4		ABHD12B	DIPK2A	GOLGA6A	ECPAS	ACSL3	COPZ2		GOLGA8M
BAG6	CREB3L3	CCL2	HSP90B1	DERL2	OS9	MBTPS2	RRBP1	PML	SKP1	RNF185	BET1	SGTA	BET1	TMEM170A		ABHD4	KDELR1	GOLGA6B	ERGIC1	ACSL4	CSNK1D		GOLGA8N
BAK1	CREB3L4	CXCL8	INSIG1	DERL3	PDIA3	MIR3191	SIL1	PSEN1	UBA2	RNF5	BET1L	STX1A	BET1L	TMEM33		ABI1	KDELR2	GOLGA6C	ERGIC2	ACSL5	CTSC		GOLIM4
BAX	CREBRF	DDIT3	MAP1LC3C	DNAJC10	PRKCSH	NFE2L2	HYOU1	RAP1GDS1	UBE2I	SDF2L1	CAPZA1	STX5	BGLAP	ZFYVE27		ACER1	KDELR3	GOLGA6D	ERGIC3	ACSL6	CTSZ		HOOK3
BCL2L11	CTDSP2	EIF2A	NPLOC4	DPM2	PSMC1	PMAIP1	HSPA5	SELENOK	UGGT1	STUB1	CAPZA2	UBE2J2	CAPZA1			ACER3	PACS1	GOLGA6L7	F5	ADPGK	DCSTAMP		IFT20
BFAR	CUL7	EIF2AK3	OS9	ELOVL6	RAD23B	PPP1R15A	DNAJB11	TGM2		TOR1A	CAPZA3	UBL4A	CAPZA2			ACO1	PACSIN1	GOLGA8A	F8	AGMO	ERGIC1		LIMK2
BHLHA15	CXCL8	EIF2S1	PREB	EMC1	RNF103	RTCB	DNAJC1	THADA		UBE2W	CAPZB	VAMP2	CAPZA3			ACSBG1	SCYL1	GOLGA8B	FOLR1	AGPAT1	ERGIC2		MAN2A1
BOK	CXXC1	ERLIN1	RANGRF	EMC10	RNF139	TNFRSF10B	DNAJC3	TMBIM6		UFD1	CD55	VAPA	CAPZB			ACSL1	SEC22B	GOLGA8CP	GOLGA2	AGPAT2	ERGIC3		MAP6D1
CALR	DCP2	ERLIN2	RHBDD1	EMC2	RNF185	TP53	DNAJC10	TMCO1		UGGT1	CD59		CD55			ACSL3	TMED10	GOLGA8DP	GOSR2	AGPAT3	F5		RAB29
CALR3	DCSTAMP	FBXW7	SAR1A	EMC3	RNF5	TXNIP	HSP90B1	TMTC4		UGGT2	CNIH1		CD59			ACSL4	TMED2	GOLGA8G	GRIA1	AGPAT4	F8		RAB30
CANX	DCTN1	GSK3B	SAR1B	EMC4	RPS27A	XBP1	GANAB	WFS1		VCP	CNIH2		CNIH1			ACSL5	TMED3	GOLGA8H	HLA-A	AGPAT5	FOLR1		SLC35C2
CCL2	DDIT3	HERPUD1	SEC13	EMC6	SEL1L		PRKCSH			YME1L1	CNIH3		CNIH2			ACSL6	TMED7	GOLGA8IP	HLA-B	AGTRAP	GOLGA2		TRPM2
CCND1	DDX11	HSP90B1	SEC16A	EMC7	SYVN1		CANX			ZER1	COG1		CNIH3			ADAM10	TMEM199	GOLGA8J	HLA-C	AHCYL1	GORASP1		DDHD2
CDK5RAP3	DIS3	HSPA5	SEC16B	EMC8	TRIM13		PDIA3			ZYG11B	COG2		CNIH4			ADAMTS13	USE1	GOLGA8K	HLA-DPA1	AKAP6	GOSR2		BICD2
CLGN	DNAJB11	IGFBP1	SEC61B	EMC9	UBA52		CALR				COG3		COG1			ADAMTS5		GOLGA8M	HLA-DPB1	ALDH3A2	GRIA1		CLMN
COPS5	DNAJB9	INSIG1	SEL1L	ERN1	UBB		MAN1A2				COG4		COG2			ADAMTS7		GOLGA8N	HLA-DQA1	ALG1	INS		CNEP1R1
CREB3	DNAJC3	INSIG2	SELENOS	ERN2	UBC		MAN1C1				COG5		COG3			ADAMTS9		GOLGA8O	HLA-DQA2	ALG10	KDELR1		CPTP
CREB3L1	EDEM1	LPCAT3	SLC35D3	EXT2	UBXN1		MAN1A1				COG6		COG4			ADAMTSL1		GOLGA8Q	HLA-DQB1	ALG11	LAMP5		ITPRIP
CREB3L2	EIF2AK3	MBTPS1	SLC51B	FAF1	UGGT1		MAN1B1				COG7		COG5			ADAMTSL4		GOLGA8R	HLA-DQB2	ALG12	LMAN1		LRPPRC
CREB3L3	EIF2S1	MBTPS2	SORL1	FAF2	UGGT2		LMAN2				COG8		COG6			ADIPOQ		GOLGA8S	HLA-DRA	ALG13	LMAN1L		NUP62
CREB3L4	EIF2S2	NCK1	SVIP	FAM8A1	VCP		LMAN1				COL7A1		COG7			ADORA1		GOLGA8T	HLA-DRB1	ALG14	LMAN2		NUTF2
CREBRF	EIF2S3	NCK2	SYVN1	FKBP1A			LMAN1L				COPA		COG8			ADPGK		GOLGB1	HLA-DRB3	ALG2	MCFD2		RANBP2
CTDSP2	ERN1	NFE2L2	TECPR2	GANAB			PREB				COPB1		COL7A1			AFP		GOLIM4	HLA-DRB4	ALG3	MPPE1		SYNE1
CTH	EXOSC1	PPP1R15A	TM9SF4	GET3			SAR1A				COPB2		COPA			AGA		GOSR1	HLA-DRB5	ALG5	NAT8		SYNE4
CUL3	EXOSC2	PPP1R15B	TMEM129	GPAA1			SAR1B				COPE		COPB1			AGL		HLA-G	HLA-E	ALG6	NAT8B		TNPO3
CUL7	EXOSC3	PTPN1	TMEM30A	HLA-A			SEC13				COPG1		COPB2			AGMO		HOOK3	HLA-F	ALG8	PIEZO1		XPO1
CXCL8	EXOSC4	PTPN2	TMEM30B	HM13			SEC31A				COPG2		COPE			AGPAT1		IFT20	HLA-G	ALG9	PLPP3		ASPSCR1
CXXC1	EXOSC5	SCAP	UBAC2	HSD17B12			SEC31B				COPZ1		COPG1			AGPAT2		KDELR1	HLA-H	ALOX5AP	PRRG4		PRRG4
DAB2IP	EXOSC6	SELENOS	UBE2G2	HSPA5			SEC23B				COPZ2		COPG2			AGPAT3		KDELR2	IER3IP1	AMFR	RAB1B		ROBO1
DAXX	EXOSC7	SPRING1	UBE2J1	HYOU1			SEC23A				CSNK1D		COPZ1			AGPAT4		KDELR3	KLHL12	ANKLE2	RAB2A		PITPNM3
DCTN1	EXOSC8	SREBF1	UFD1	INSIG1			SEC24B				CTSC		COPZ2			AGPAT5		LIMK2	LMAN1	ANKRD13C	ROBO1		AADAC
DDIT3	EXOSC9	SREBF2	VCP	INSIG2			SEC24A				CTSZ		CREB3L2			AGR2		LRPAP1	LMAN1L	ANKS4B	SEC22B		ABCA1
DDRGK1	EXTL1	TMCO1	YOD1	KRTCAP2			SEC24C				DCTN1		CRYZL2P-SEC16B			AGR3		MAN2A1	LMAN2	ANO5	SERPINA1		ABCA8
DDX11	EXTL2	TMED2		MAGT1			SEC24D				DCTN2		CSNK1D			AGTRAP		MAP6	LMAN2L	ANTXR2	SLC35C2		ABCC6
DERL1	EXTL3	TMEM33		MAP3K5			UGGT2				DCTN3		CTAGE1			AHCYL1		MAP6D1	MCFD2	ANXA7	SPPL3		ABCD1
DERL2	FKBP14	TP53		MARCHF6			UGGT1				DCTN4		CTAGE15			AHCYL2		MPPE1	PCSK9	APH1A	STING1		ABCD4
DERL3	GFPT1	WFS1		MMGT1			EDEM1				DCTN5		CTAGE3P			AHSA1		NUCB1	PDCD6	APOB	STX17		ABCG1
DNAJB11	GOSR2	XBP1		MZB1			EDEM2				DCTN6		CTAGE4			AHSG		PHTF1	PEF1	APOL2	STX5		ABHD12
DNAJB12	GSK3A	ZBTB7B		NBAS			MMP24-AS1-EDEM2				DYNC1H1		CTAGE6			AIFM3		PIK3R1	PITPNM3	APOO	SURF4		ABHD4
DNAJB14	HDGF			NOS1			EDEM3				DYNC1I1		CTAGE8			AIMP1		RAB29	SAR1A	AQP11	TAP1		ABI1
DNAJB9	HERPUD1			NPLOC4			P4HB				DYNC1I2		CTAGE9			AKAP6		RAB30	SAR1B	ARCN1	TAP2		ACER3
DNAJC18	HSP90B1			ORMDL1			PDIA4				DYNC1LI1		CTSC			ALB		RETREG1	SCAP	AREG	TAPBP		ACO1
DNAJC3	HSPA5			ORMDL2			PDIA6				DYNC1LI2		CTSZ			ALDH3A1		RNF183	SEC13	ARHGAP32	TBC1D20		ACSL1
EDEM1	HYOU1			ORMDL3			ERP29				DYNLL1		CUL3			ALDH3A2		SCFD1	SEC16A	ARL6IP1	TGFA		ACSL3
EIF2AK3	IGFBP1			OS9			TXNDC5				DYNLL2		DCTN1			ALG1		SCYL1	SEC16B	ARL6IP5	TM6SF2		ACSL4
EIF2S1	KDELR3			OST4			ERO1A				F5		DCTN2			ALG10		SLC10A7	SEC22B	ARMC10	TMED1		ACSL5
EP300	KHSRP			OSTC			ERO1B				F8		DCTN3			ALG10B		SLC35C2	SEC23A	ART1	TMED10		ACSL6
ERMP1	KLHDC3			P4HB			OS9				FOLR1		DCTN4			ALG11		TMED10	SEC23B	ARV1	TMED2		ADAM10
ERN1	LMNA			PDIA3			ERLEC1				GBF1		DCTN5			ALG12		TMED5	SEC23IP	ASPH	TMED3		ADAMTS13
ERN2	MBTPS1			PDIA6			SSR1				GOLGA2		DCTN6			ALG13		TRAPPC3	SEC24A	ATF6	TMED5		ADAMTS5
ERO1A	MBTPS2			PIGA			SSR2				GOLGB1		DYNC1H1			ALG14		TRAPPC3L	SEC24B	ATF6B	TMED7		ADAMTS9
EXTL1	MYDGF			PIGC			SSR3				GORASP1		DYNC1I1			ALG1L		TRAPPC6A	SEC24C	ATG101	TMED9		ADAMTSL4
EXTL2	NFYA			PIGH			SSR4				GOSR1		DYNC1I2			ALG1L2		TRAPPC6B	SEC24D	ATG13	TMEM199		ADPGK
EXTL3	NFYB			PIGK			BCAP31				GOSR2		DYNC1LI1			ALG2		TRIP11	SEC31A	ATG14	TRIP11		AFP
FGF21	NFYC			PIGM			TRAM1				GRIA1		DYNC1LI2			ALG3		TRPC7	SEC31B	ATG2A	VMA21		AGA
FICD	PARN			PIGP			TRAM1L1				INS		DYNLL1			ALG5		UBXN2A	SERPINA1	ATG2B	VMP1		AGL
FKBP14	PDIA5			PIGQ			DERL1				KDELR1		DYNLL2			ALG6		YIPF6	SREBF1	ATG9A	WHAMM		AGMO
GET3	PDIA6			PIGS			DERL2				KDELR2		ERGIC1			ALG8			SREBF2	ATL1	WHAMMP3		AGPAT1
GFPT1	PLA2G4B			PIGT			DERL3				KDELR3		ERGIC2			ALG9			STX17	ATL2	YIF1A		AGPAT2
GOSR2	PPP2R5B			PIGU			UBXN4				LMAN1		ERGIC3			ALKBH1			STX5	ATL3	YIF1B		AGPAT3
GSK3A	PREB			PIGY			UBXN1				LMAN1L		F10			ALOX5AP			TEX261	ATP10A	YKT6		AGPAT4
HDAC6	SEC31A			PRKCSH			UBXN2A				LMAN2		F2			AMBN			TGFA	ATP10B			AGPAT5
HDGF	SERP1			PYURF			UBXN6				LMAN2L		F5			AMELX			TICAM2	ATP10D			AGTRAP
HERPUD1	SHC1			RHBDD2			UBXN8				MCFD2		F7			AMFR			TMED1	ATP11C			AHCYL1
HERPUD2	SRPRA			RINT1			NSFL1C				MIA2		F8			AMTN			TMED10	ATP13A1			AHCYL2
HSF1	SRPRB			RNF125			SVIP				MIA3		F9			ANGEL1			TMED2	ATP2A1			AHSA1
HSP90B1	SSR1			RNF139			VCP				NAPA		FOLR1			ANK1			TMED3	ATP2A2			AHSG
HSPA13	SULT1A3			RP9			NPLOC4				NAPB		GAS1			ANK3			TMED4	ATP2A3			AIMP1
HSPA14	SYVN1			RPN1			UFD1				NAPG		GAS6			ANKLE2			TMED5	ATP6AP1			AKAP6
HSPA1A	TATDN2			RPN2			HSPA8				NSF		GBF1			ANKRD13C			TMED6	ATP6AP2			ALB
HSPA1B	TLN1			RYR1			HSPA1A				PPP6C		GOLGA2			ANKS4B			TMED7	ATP8B2			ALDH3A1
HSPA1L	TPP1			SDF2L1			HSPA2				PPP6R1		GOLGB1			ANO5			TMED9	ATP8B3			ALG1
HSPA2	TSPYL2			SEC11A			HSPA1L				PPP6R3		GOLT1A			ANO7			USO1	ATXN3			ALG10
HSPA5	WFS1			SEC11B			HSPA1B				PREB		GOPC			ANO8			VMA21	AUP1			ALG10B
HSPA6	WIPI1			SEC11C			HSPA6				RAB1A		GORASP1			ANP32A			VTI1A	AWAT1			ALG11
HSPA7	XBP1			SEC61A1			DNAJA1				RAB1B		GOSR1			ANTXR2			VTI1B	AWAT2			ALG12
HSPA8	YIF1A			SEC61A2			DNAJA2				SAR1B		GOSR2			ANXA7			YIF1A	B2M			ALG13
HSPA9	ZBTB17			SEC61B			DNAJB1				SCFD1		GRIA1			AOC3			YIF1B	B3GALNT2			ALG1L
HSPB8				SEC61G			DNAJB2				SEC13		HYOU1			APBB1			YIPF5	B3GAT1			ALG2
HSPD1				SEC63			DNAJB12				SEC16A		IER3IP1			APEX1			YIPF6	B3GLCT			ALG3
HYOU1				SEL1L			DNAJC5				SEC16B		INS			APH1A				BAX			ALG5
IGFBP1				SEL1L2			DNAJC5B				SEC22A		INSIG1			APH1B				BCAP29			ALG6
KDELR3				SELENOS			DNAJC5G				SEC22B		KDELR1			APLP2				BCAP31			ALG8
KLHDC3				SPCS1			HSP90AA1				SEC22C		KDELR2			APOA1				BCL2			ALG9
KLHL15				SPCS2			HSP90AB1				SEC23A		KDELR3			APOA2				BECN1			ALKBH1
LMNA				SPCS3			HSPH1				SEC23IP		KLHL12			APOA4				BET1			ALOX5AP
MBTPS1				SPTLC1			HSPA4L				SEC24A		LMAN1			APOA5				BFAR			ANGEL1
MBTPS2				SPTLC2			BAG1				SEC24B		LMAN1L			APOB				BICD2			ANKLE2
MYDGF				SPTLC3			BAG2				SEC24C		LMAN2			APOC1				BNIP1			ANKRD13C
NCK1				SPTSSA			HSPBP1				SEC24D		LMAN2L			APOD				BOK			ANO5
NCK2				SPTSSB			CRYAA				SEC31A		LRRK2			APOE				BSCL2			ANO7
NFE2L2				SREBF2			CRYAA				SERPINA1		MAPK15			APOL1				BSG			ANO8
OPTN				SRP9			CRYAB				SPTA1		MCFD2			APOL2				C2CD2L			ANP32A
PACRG				SRPRA			YOD1				SPTAN1		MIA2			APOO				C3orf52			ANTXR2
PARP16				SRPRB			PLAA				SPTB		MIA3			APP				C8orf17			ANXA7
PDIA5				SSR4			RAD23B				SPTBN1		MPPE1			AQP11				CALHM1			AOC3
PDIA6				STT3A			RAD23A				SPTBN2		NAPA			AQP5				CALR			APBB1
PIGBOS1				STT3B			UBQLN1				SPTBN4		NRBP1			ARCN1				CALR3			APH1A
PIK3R1				SYVN1			UBQLN2				SPTBN5		NRBP2			AREG				CALU			APH1B
PLA2G4B				TAP1			UBQLN3				STX17		NSF			ARHGAP32				CAMK2B			APLP2
POMT2				TAP2			UBQLN4				STX5		PDCD6			ARHGAP5				CAMK2D			APOA1
PPP1R15A				TAPBP			NGLY1				TBC1D20		PEF1			ARL6IP1				CAMK2G			APOA2
PPP1R15B				TMEM258			ATXN3				TFG		PGAP1			ARL6IP5				CANT1			APOA4
PPP2R5B				TRAF2			ATXN3L				TGFA		PPP6C			ARMC10				CANX			APOA5
PREB				TREX1			UBE4B				TMED10		PPP6R1			ARSA				CARD19			APOB
PRKN				TUSC3			EIF2AK1				TMED2		PPP6R3			ARSB				CASP4			APOC1
PTPN1				UBXN1			EIF2AK2				TMED3		PREB			ARSD				CASQ1			APOE
PTPN2				UBXN7			EIF2AK3				TMED7		PROC			ARSF				CASQ2			APOL1
RACK1				UFD1			EIF2AK4				TMED9		PROS1			ARSG				CAV1			APOL2
RHBDD1				UGT1A1			EIF2S1				TMEM115		PROZ			ARSH				CCDC115			APOO
RHBDD2				UGT3A1			NFE2L2				TRAPPC1		RAB1A			ARSI				CCDC47			ARHGAP32
RNF121				VCP			ATF4				TRAPPC10		RAB1B			ARSJ				CD1D			ARHGAP5
RNF126				ZW10			PPP1R15A				TRAPPC2		RANGRF			ARSK				CD4			ARL6IP5
RNF175							DDIT3				TRAPPC2L		RINT1			ARSL				CD59			ARMC10
RNF185							BCL2				TRAPPC3		RNF139			ART1				CD74			ARSA
RNF5							ATF6				TRAPPC4		SAR1A			ARV1				CDC14C			ARSB
SDF2L1							ATF6B				TRAPPC5		SAR1B			ASB11				CDC42			ARSD
SEC31A							WFS1				TRAPPC6A		SCAP			ASGR2				CDIPT			ARSF
SELENOS							MBTPS1				TRAPPC6B		SCFD1			ASPH				CDK1			ARSG
SERP1							MBTPS2				TRAPPC9		SEC13			ASS1				CDKAL1			ARSJ
SERP2							XBP1				TUBA1A		SEC16A			ATF6				CDS1			ARSK
SHC1							ERN1				TUBA1B		SEC16B			ATF6B				CDS2			ARSL
SRPRA							TRAF2				TUBA1C		SEC22A			ATG101				CEPT1			ARV1
SRPRB							MAP3K5				TUBA3C		SEC22B			ATG13				CERS1			ASGR2
SSR1							MAP2K7				TUBA3D		SEC22C			ATG14				CERS2			ASPH
STUB1							MAPK8				TUBA3E		SEC23A			ATG2A				CERS3			ASS1
SULT1A3							MAPK10				TUBA4A		SEC23B			ATG2B				CERS4			ATG101
SULT1A4							MAPK9				TUBA4B		SEC23IP			ATG9A				CERS5			ATG13
SYVN1							BAX				TUBA8		SEC24A			ATL1				CERS6			ATG14
TATDN2							BAK1				TUBAL3		SEC24B			ATL2				CERT1			ATG2A
TBL2							CAPN1				TUBB1		SEC24C			ATL3				CFTR			ATG2B
TLN1							CAPN2				TUBB2A		SEC24D			ATP10A				CH25H			ATG9A
TM7SF3							CASP12				TUBB2B		SEC31A			ATP10B				CHERP			ATL2
TMBIM6							MARCHF6				TUBB3		SEC31B			ATP10D				CHODL			ATL3
TMED2							UBE2J1				TUBB4A		SERPINA1			ATP11A				CHPT1			ATP10D
TMEM33							UBE2J2				TUBB4B		SORL1			ATP11B				CHRM3			ATP11A
TMTC4							UBE2G1				TUBB6		SPAST			ATP11C				CISD2			ATP11B
TOR1A							UBE2G2				TUBB8		SPTA1			ATP13A1				CKAP4			ATP11C
TPP1							SYVN1				TUBB8B		SPTAN1			ATP1A1				CLCC1			ATP13A1
TSPYL2							RNF5				USO1		SPTB			ATP1A3				CLCN4			ATP1A1
UBE2W							RNF185				YKT6		SPTBN1			ATP2A1				CLGN			ATP2C1
UFD1							SELENOS						SPTBN2			ATP2A2				CLMN			ATP6AP1
UFL1							SEL1L						SPTBN4			ATP2A3				CLN3			ATP6AP2
UGGT1							SEL1L2						SPTBN5			ATP2C1				CLN6			ATP7A
UGGT2							HERPUD1						STX17			ATP2C2				CLN8			ATP8A1
UMOD							AMFR						STX18			ATP5F1B				CLSTN1			ATP8B1
VAPB							STUB1						STX5			ATP5F1C				CLSTN2			ATP8B2
VCP							UBE2D4						TBC1D20			ATP5F1D				CLSTN3			B3GALNT2
WFS1							UBE2D1						TEX261			ATP5F1E				CNEP1R1			B3GAT1
WIPI1							UBE2D2						TFG			ATP5F1EP2				CNIH1			B3GLCT
XBP1							UBE2D3						TGFA			ATP6AP1				CNIH2			BACE1
YIF1A							PRKN						TICAM2			ATP6AP2				CNIH3			BACE2
YOD1							RBX1						TMED1			ATP7A				CNIH4			BCHE
ZBTB17							CUL1						TMED10			ATP8A1				COPA			BCL2L10
							SKP1						TMED2			ATP8B1				COPB1			BECN1
							FBXO2						TMED3			ATP8B2				COPB2			BMP4
							FBXO6						TMED4			ATP8B3				COPE			BNIP1
													TMED5			ATXN3				COPG1			BNIP3
													TMED6			AUP1				COPG2			BNIP3L
													TMED7			AVPR2				COPZ1			BPIFB2
													TMED9			AWAT1				COPZ2			BSCL2
													TMEM115			AWAT2				CPT1C			BSG
													TRAPPC1			B2M				CPTP			C18ORF32
													TRAPPC10			B3GALNT2				CREB3			C19ORF12
													TRAPPC11			B3GALT5				CREB3L1			C2CD2L
													TRAPPC12			B3GAT1				CREB3L2			C3
													TRAPPC2			B3GLCT				CREB3L3			C4A
													TRAPPC2B			BACE1				CREB3L4			CALCRL
													TRAPPC2L			BACE2				CRYZL2P-SEC16B			CALU
													TRAPPC3			BAK1				CSPG5			CAMK2B
													TRAPPC3L			BAX				CTAGE1			CAMK2G
													TRAPPC4			BCAP29				CTAGE15			CANT1
													TRAPPC5			BCAP31				CTAGE3P			CARD19
													TRAPPC6A			BCHE				CTAGE4			CAST
													TRAPPC6B			BCL2				CTAGE6			POLR1G
													TRAPPC8			BCL2L10				CTAGE8			CAT
													TRAPPC9			BDKRB1				CTAGE9			CATSPER3
													TRIP11			BECN1				CTDNEP1			CAVIN1
													USO1			BET1				CYB561D2			CBLN3
													VAMP7			BFAR				CYB5A			CCDC115
													VAPA			BGLAP				CYB5R1			CCDC134
													VAPB			BMP15				CYB5R2			CCDC3
													VCP			BMP4				CYB5R3			CCDC88A
													VTI1A			BNIP1				CYB5R4			CCDC88B
													VTI1B			BNIP3				CYB5RL			CCN1
													WHAMM			BNIP3L				CYBA			CCNA2
													WHAMMP3			BOK				CYBB			ACKR2
													YIF1A			BPIFB2				CYBC1			CD1D
													YIF1B			BRINP1				CYP17A1			CD320
													YIPF5			BRINP2				CYP19A1			CD3E
													YKT6			BRINP3				CYP1A1			CD4
													ZW10			BRSK2				CYP1A2			CD74
																BSCL2				CYP1B1			CDC42
																BSG				CYP21A2			CDH2
																C18orf32				CYP26A1			CDIPT
																C19orf12				CYP26B1			CDK1
																C2CD2L				CYP26C1			CDKAL1
																C3				CYP2A13			CDNF
																C3orf52				CYP2A6			CDS1
																C4A				CYP2A7			CHEK2
																C8orf17				CYP2B6			CDS2
																CA4				CYP2C18			CEPT1
																CACNA2D1				CYP2C19			CERCAM
																CALCRL				CYP2C8			CERS2
																CALHM1				CYP2C9			CERS4
																CALR				CYP2D6			CERS5
																CALR3				CYP2E1			CERS6
																CALU				CYP2F1			CES1
																CAMK2B				CYP2J2			CES2
																CAMK2D				CYP2R1			CES3
																CAMK2G				CYP2S1			CFP
																CAMLG				CYP2U1			CGRRF1
																CANT1				CYP2W1			CHERP
																CANX				CYP39A1			CHI3L1
																CAPN2				CYP3A4			CHORDC1
																CARD19				CYP3A43			CHP1
																CASP12				CYP3A5			CHPT1
																CASP4				CYP3A7			CIB1
																CASQ1				CYP46A1			CIDEC
																CASQ2				CYP4A11			CISD2
																CAST				CYP4A22			CLCC1
																CAT				CYP4B1			CLCN4
																CATSPER3				CYP4F11			CLDN14
																CAV1				CYP4F12			CLEC2D
																CAV3				CYP4F2			CLN3
																CAVIN1				CYP4F22			CLN5
																CBLN3				CYP4F3			CLN6
																CCDC115				CYP4F8			CLN8
																CCDC134				CYP4V2			CLSTN1
																CCDC3				CYP4X1			CLSTN3
																CCDC47				CYP4Z1			CMYA5
																CCDC78				CYP51A1			CNBP
																CCDC88A				CYP7A1			CNPY2
																CCDC88B				CYP7B1			CNPY3
																CCN1				CYP8B1			COL12A1
																CCR10				DAD1			COL14A1
																CD1D				DCSTAMP			COL16A1
																CD320				DDN			COL18A1
																CD3E				DDOST			COL1A1
																CD4				DDRGK1			COL1A2
																CD59				DEGS1			COL21A1
																CD74				DEGS2			COL25A1
																CDC14C				DERL1			COL26A1
																CDC42				DERL2			COL27A1
																CDH2				DERL3			COL3A1
																CDIPT				DGAT1			COL4A1
																CDK1				DGAT2			COL4A2
																CDKAL1				DGAT2L6			COL4A4
																CDNF				DGAT2L7P			COL4A5
																CDS1				DHCR24			COL5A1
																CDS2				DHCR7			COL5A2
																CEMIP				DHDDS			COL5A3
																CEPT1				DHRS3			COL6A1
																CERCAM				DHRS4			COL6A2
																CERKL				DHRS7B			COL6A3
																CERS1				DHRS7C			COL8A2
																CERS2				DHRS9			COL9A3
																CERS3				DIO1			COLGALT1
																CERS4				DIPK1A			CP
																CERS5				DIPK1B			CPEB4
																CERS6				DIPK1C			CPED1
																CERT1				DISP3			CPQ
																CES1				DLG1			CRAT
																CES2				DMPK			CRELD2
																CES3				DNAJA1			CRTAP
																CFP				DNAJB12			CSF1
																CFTR				DNAJB14			CST3
																CGRRF1				DNAJB2			CST7
																CH25H				DNAJB9			CTDNEP1
																CHERP				DNAJC1			CTSA
																CHGB				DNAJC14			CTSW
																CHI3L1				DNAJC18			CWH43
																CHODL				DNAJC25			CYB561D2
																CHP1				DNM1L			CYB5R1
																CHPT1				DOLK			CYB5R2
																CHRDL1				DOLPP1			CYB5R3
																CHRM3				DPAGT1			CYB5R4
																CIB1				DPM1			CYB5RL
																CIDEC				DPM2			CYBA
																CISD2				DPM3			CYBB
																CKAP4				DRD1			CYBC1
																CLCC1				DST			CYP1A1
																CLCN4				DTNBP1			CYP1A2
																CLDN14				DUOXA1			CYP1B1
																CLDN8				DUOXA2			CYP21A2
																CLEC18A				EBP			CYP26A1
																CLEC18B				EBPL			CYP26B1
																CLEC18C				EDA			CYP2A13
																CLEC2D				EDEM1			CYP2A6
																CLGN				EGFR			CYP2A7
																CLN3				EI24			CYP2B6
																CLN5				EIF2AK3			CYP2C18
																CLN6				EIF5A			CYP2C19
																CLN8				EIF5A2			CYP2C8
																CLSTN1				EIF5AL1			CYP2C9
																CLSTN2				ELAPOR1			CYP2D6
																CLSTN3				ELOVL1			CYP2E1
																CLU				ELOVL2			CYP2J2
																CMYA5				ELOVL3			CYP2R1
																CNBP				ELOVL4			CYP2S1
																CNIH1				ELOVL5			CYP2U1
																CNIH2				ELOVL6			CYP39A1
																CNIH3				ELOVL7			CYP3A4
																CNIH4				EMC1			CYP3A43
																CNPY1				EMC10			CYP3A5
																CNPY2				EMC2			CYP3A7
																CNPY3				EMC3			CYP4A11
																CNR2				EMC4			CYP4A22
																COL10A1				EMC6			CYP4F11
																COL11A1				EMC7			CYP4F12
																COL11A2				EMC8			CYP4F2
																COL12A1				EMC9			CYP4F22
																COL13A1				EMD			CYP4F3
																COL14A1				ENTPD2			CYP4V2
																COL15A1				EPHX1			CYP4X1
																COL16A1				EPM2AIP1			CYP4Z1
																COL17A1				ERAP1			CYP51A1
																COL18A1				ERAP2			CYP7A1
																COL19A1				ERG28			CYP7B1
																COL1A1				ERGIC1			CYP8B1
																COL1A2				ERGIC2			DAG1
																COL20A1				ERGIC3			DBH
																COL21A1				ERLIN1			DBI
																COL22A1				ERLIN2			TSPO
																COL23A1				ERMARD			DEGS1
																COL24A1				ERMP1			DGAT1
																COL25A1				ERN1			DGAT2
																COL26A1				ERN2			DHCR24
																COL27A1				ERO1A			DHCR7
																COL28A1				ERO1B			DHDDS
																COL2A1				ERP44			DHRS1
																COL3A1				ESYT1			DHRS3
																COL4A1				ESYT2			DHRS4
																COL4A2				ESYT3			DHRS7B
																COL4A3				EVA1A			DHRS9
																COL4A4				EXT1			DIAPH2
																COL4A5				EXT2			DIO1
																COL4A6				EXTL1			DIPK1A
																COL5A1				EXTL2			DIPK1B
																COL5A2				EXTL3			DLG1
																COL5A3				FA2H			DLG4
																COL6A1				FAAH			LLGL1
																COL6A2				FADS1			DMTF1
																COL6A3				FADS2			DMPK
																COL7A1				FADS2B			DNAJC14
																COL8A1				FADS3			DNAJC25
																COL8A2				FAF1			DNASE1L1
																COL9A1				FAF2			DNASE1L3
																COL9A2				FAM8A1			DNM1L
																COL9A3				FATE1			DOLK
																COLGALT1				FAXDC2			DOLPP1
																COLGALT2				FDFT1			DPAGT1
																COPA				FICD			DPM1
																COPB1				FITM1			DPM3
																COPB2				FITM2			DRD1
																COPE				FKBP1A			DSE
																COPG1				FKBP1B			DST
																COPG2				FKBP2			DTNBP1
																COPZ1				FKBP8			DUS2
																COPZ2				FLRT1			EBI3
																CP				FLRT2			EBP
																CPEB4				FLRT3			GLB1
																CPED1				FMN1			SH3D19
																CPQ				FMN2			EBPL
																CPT1C				FMO1			EDA
																CRABP2				FMO2			EDN1
																CRAT				FMO3			EEF1B2
																CREB3				FMO4			EEF1D
																CREB3L1				FMO5			EGFR
																CREB3L2				FOLR1			EHD4
																CREB3L3				FTCD			EI24
																CREB3L4				FZD6			EIF5A
																CREG2				FZD9			EIF5A2
																CRELD2				G6PC			EIF5AL1
																CRTAP				G6PC2			ELAVL1
																CRYZL2P-SEC16B				G6PC3			ELOVL1
																CSF1				GABARAPL2			ELOVL2
																CSH1				GALNT1			ELOVL5
																CSH2				GALNT2			ELOVL7
																CSPG5				GBA2			ENAM
																CST3				GDPD1			ENTPD2
																CST7				GDPD3			ENTPD5
																CTAGE1				GET1			EOGT
																CTAGE15				GET3			EPHA4
																CTAGE3P				GGCX			EPHB1
																CTAGE4				GHRHR			EPHX1
																CTAGE6				GIMAP1			EPM2AIP1
																CTAGE8				GJA1			ERAP1
																CTAGE9				GJB1			ERAP2
																CTDNEP1				GJC1			ERG28
																CTSA				GNAI3			ERMARD
																CTSC				GNRH1			ESD
																CTSW				GORASP2			ESYT1
																CTSZ				GOSR2			ESYT2
																CUBN				GPAA1			EVA1A
																CWH43				GPAT3			EXT1
																CYB561D2				GPAT4			FAAH
																CYB5A				GPER1			FADS1
																CYB5R1				GPR37			FADS2
																CYB5R2				GPSM1			FADS3
																CYB5R3				GRAMD1A			FAM172A
																CYB5R4				GRAMD1B			FAM20A
																CYB5RL				GRAMD1C			FAM20C
																CYBA				GRAMD2A			FAXDC2
																CYBB				GRAMD4			FBN1
																CYBC1				GRIA1			FDFT1
																CYP17A1				GRIA2			FGA
																CYP19A1				GRIP1			FGB
																CYP1A1				GRM6			FGD5
																CYP1A2				GSG1			FGFR3
																CYP1B1				GUCY2C			FGFR4
																CYP21A2				GUCY2D			FGG
																CYP26A1				GUCY2F			FIBIN
																CYP26B1				HACD1			FITM1
																CYP26C1				HACD2			FITM2
																CYP2A13				HACD3			FKBP10
																CYP2A6				HACD4			FKBP2
																CYP2A7				HERPUD1			FKBP7
																CYP2B6				HHAT			FKBP8
																CYP2C18				HHATL			FKBP1B
																CYP2C19				HLA-A			FKBP9
																CYP2C8				HLA-B			FKRP
																CYP2C9				HLA-C			FKTN
																CYP2D6				HLA-DPA1			FLRT3
																CYP2E1				HLA-DPB1			FLT3
																CYP2F1				HLA-DQA1			FMO1
																CYP2J2				HLA-DQA2			FMO2
																CYP2R1				HLA-DQB1			FMO3
																CYP2S1				HLA-DQB2			FMO4
																CYP2U1				HLA-DRA			FMO5
																CYP2W1				HLA-DRB1			FN1
																CYP39A1				HLA-DRB3			FNDC4
																CYP3A4				HLA-DRB4			FNDC5
																CYP3A43				HLA-DRB5			FOS
																CYP3A5				HLA-E			FSTL1
																CYP3A7				HLA-F			FSTL3
																CYP46A1				HLA-G			FTCD
																CYP4A11				HLA-H			FUCA2
																CYP4A22				HM13			FURIN
																CYP4B1				HMGCLL1			FUT10
																CYP4F11				HMGCR			FYN
																CYP4F12				HMOX1			FZD6
																CYP4F2				HMOX2			G6PC
																CYP4F22				HPD			G6PC3
																CYP4F3				HPN			GABARAP
																CYP4F8				HRC			GABARAPL1
																CYP4V2				HSD11B1			GABARAPL2
																CYP4X1				HSD11B2			GALNT1
																CYP4Z1				HSD17B12			GALNT2
																CYP51A1				HSD17B2			GASK1A
																CYP7A1				HSD17B3			GBA
																CYP7B1				HSD17B7			GBA2
																CYP8B1				HSD3B1			GDPD1
																DAD1				HSD3B2			GDPD3
																DAG1				HSD3B7			GGCX
																DBH				HSP90B1			GHDC
																DBI				HSPA5			GIGYF2
																DCSTAMP				HTRA2			GIMAP1
																DDN				ICMT			GIMAP2
																DDOST				IER3IP1			GIMAP7
																DDRGK1				IFI27			GIMAP8
																DEGS1				IFNGR2			C1QTNF1
																DEGS2				IKBIP			GNAI2
																DERL1				IL15RA			GJA1
																DERL2				ILDR2			GJB1
																DERL3				ILVBL			GLUD1
																DGAT1				INSIG1			GRID1
																DGAT2				INSIG2			GLUL
																DGAT2L6				IRAG1			GNAI3
																DGAT2L7P				IRAG2			GNPNAT1
																DHCR24				IRGC			GNRH1
																DHCR7				IRGM			GOLM1
																DHDDS				ITPR1			GOLT1B
																DHRS1				ITPR2			GPAT3
																DHRS3				ITPR3			GPAT4
																DHRS4				ITPRIP			GPC3
																DHRS7B				JAGN1			GPER1
																DHRS7C				JKAMP			GPR37
																DHRS9				JPH1			GPX7
																DIAPH2				JPH2			GPX8
																DIO1				JPH3			GRAMD1A
																DIPK1A				JPH4			GRAMD1B
																DIPK1B				JSRP1			GRAMD1C
																DIPK1C				KASH5			GRAMD4
																DISC1				KCNA2			NCOA2
																DISP3				KCNK2			GRN
																DLG1				KDELR1			TRAPPC8
																DLG4				KDELR2			GSTM2
																DMP1				KDELR3			H6PD
																DMPK				KDSR			HACD1
																DNAJA1				KLHL14			HACD2
																DNAJB11				KLHL41			HACD3
																DNAJB12				KPNA2			HACD4
																DNAJB14				KRTCAP2			HACE1
																DNAJB2				KSR1			HADHB
																DNAJB9				KTN1			APEX1
																DNAJC1				LBR			HAX1
																DNAJC10				LCLAT1			HGFAC
																DNAJC14				LCTL			HHAT
																DNAJC18				LMAN1			HK2
																DNAJC25				LMAN1L			HOOK2
																DNAJC3				LMAN2			KIF2A
																DNASE1L1				LMAN2L			HLA-B
																DNASE1L3				LMBR1L			HLA-C
																DNM1L				LMBRD1			HLA-DPA1
																DOLK				LMF1			HLA-DPB1
																DOLPP1				LMF2			HLA-DQA1
																DPAGT1				LNPK			HLA-DQA2
																DPM1				LPCAT1			HLA-DQB1
																DPM2				LPCAT2			HLA-DQB2
																DPM3				LPCAT3			HLA-DRA
																DRD1				LPCAT4			HLA-DRB1
																DSE				LPGAT1			HLA-DRB5
																DST				LPIN1			HLA-E
																DTNBP1				LPIN2			HLA-F
																DUOX1				LPIN3			HLA-G
																DUOX2				LRAT			HFE
																DUOXA1				LRIT1			HLA-H
																DUOXA2				LRIT3			HMGCR
																DUS2				LRPPRC			HMOX2
																EBI3				LRRC59			HNRNPR
																EBP				LRRC8B			HPD
																EBPL				LRRC8C			HPN
																ECPAS				LRRC8D			HPS6
																EDA				LRRC8E			HRC
																EDEM1				LRRK2			HS1BP3
																EDEM2				LSS			HSD11B1
																EDEM3				LTC4S			HSD11B2
																EDN1				MACO1			HSD17B11
																EEF1B2				MAGT1			HSD17B13
																EEF1D				MAN1B1			HSD17B2
																EEF1G				MAP3K5			HSD17B3
																EGFR				MAPK8IP1			HSD17B6
																EHD4				MARCHF1			HSD17B7
																EI24				MARCHF2			HSD17B7P2
																EIF2AK3				MARCHF5			HSD3B1
																EIF5A				MARCHF6			HSD3B2
																EIF5A2				MBOAT1			HSD3B7
																EIF5AL1				MBOAT2			HTRA2
																ELAPOR1				MBOAT4			HTT
																ELAVL1				MBOAT7			HYAL2
																ELOVL1				MBTPS1			HYAL3
																ELOVL2				MBTPS2			ICMT
																ELOVL3				MCFD2			IFI27
																ELOVL4				MCTP1			IFIT2
																ELOVL5				MEST			IFNGR2
																ELOVL6				MFSD2A			IGFBP3
																ELOVL7				MGAT4D			IGFBP4
																EMC1				MGLL			IGFBP5
																EMC10				MGST1			IGFBP7
																EMC2				MGST2			IKBIP
																EMC3				MGST3			IL15RA
																EMC4				MIA2			IL23A
																EMC6				MIA3			IL27
																EMC7				MLANA			MYDGF
																EMC8				MLEC			ILDR2
																EMC9				MMGT1			ILVBL
																EMD				MMP23B			INPP5K
																ENAM				MMP27			IRAG1
																ENTPD2				MOGAT1			IRAG2
																ENTPD5				MOGAT2			ITGA5
																EOGT				MOGAT3			ITIH2
																EPHA4				MOGS			ITPR2
																EPHA5				MOSPD1			ITPR3
																EPHB1				MOSPD2			JAGN1
																EPHX1				MOSPD3			JMJD8
																EPHX3				MOXD1			KCNJ2
																EPM2AIP1				MPDU1			KCNQ1
																ERAP1				MR1			KDR
																ERAP2				MRAP			KDSR
																ERG28				MRAP2			KEAP1
																ERGIC1				MRLN			KIF1C
																ERGIC2				MSMO1			KIFAP3
																ERGIC3				MTDH			KLB
																ERLEC1				MTOR			KNG1
																ERLIN1				MX1			KPNA2
																ERLIN2				MYMX			KPNB1
																ERMARD				MYORG			KSR1
																ERMP1				MYRF			KTN1
																ERN1				MYRFL			LACC1
																ERN2				NAT8			LAMA3
																ERO1A				NAT8B			LAMA4
																ERO1B				NAT8L			LAMB1
																ERP27				NAV3			LAMB2
																ERP29				NBAS			LAMC1
																ERP44				NCEH1			LARS1
																ESD				NCLN			LBR
																ESYT1				NDRG4			LCLAT1
																ESYT2				NECAB3			LDAH
																ESYT3				NEU4			LEMD2
																EVA1A				NFE2L1			LGALS1
																EXT1				NOMO1			LINC01547
																EXT2				NOMO2			LIPC
																EXTL1				NOMO3			LMBR1L
																EXTL2				NOS1			LMBRD1
																EXTL3				NOS1AP			LMF1
																F10				NOTCH1			LMF2
																F12				NOTCH2			LNPK
																F2				NOTCH3			LOXL2
																F5				NOTCH4			LPCAT1
																F7				NOX4			LPCAT2
																F8				NOX5			LPCAT4
																F9				NPLOC4			LPGAT1
																FA2H				NR3C2			LPIN1
																FAAH				NRROS			LPIN2
																FADS1				NSDHL			LPIN3
																FADS2				NSG1			LRAT
																FADS2B				NUP210			LRBA
																FADS3				NUP62			LRP5
																FAF1				NUS1			LRP6
																FAF2				NUTF2			LRPAP1
																FAIM2				OCA2			LRRC59
																FAM172A				ORMDL1			LRRC8B
																FAM20A				ORMDL2			LRRC8C
																FAM20C				ORMDL3			LRRC8D
																FAM8A1				OS9			LRRC8E
																FATE1				OSBP			LRTOMT
																FAXDC2				OSBPL3			LSG1
																FBN1				OSBPL5			LSS
																FBXO2				OSBPL6			LTBP1
																FBXO6				OSBPL7			LYNX1
																FBXW7				OSBPL8			LYPLA1
																FCRLB				OST4			MACO1
																FDFT1				OSTC			MRTFA
																FGA				OTOF			TIRAP
																FGB				OTULINL			MAP2K1
																FGD5				P4HTM			MAP2K2
																FGF23				PAFAH2			MAPK8IP1
																FGFR3				PANX1			MARCHF1
																FGFR4				PAPPA-AS1			MARCHF2
																FGG				PARP16			MARCHF5
																FIBIN				PCYT1A			MBOAT1
																FICD				PCYT1B			MBOAT2
																FIS1				PCYT2			MBOAT7
																FITM1				PDCD6			MCRS1
																FITM2				PDIA3			MCTP1
																FKBP10				PDIA5			MEN1
																FKBP14				PDIA6			MESD
																FKBP1A				PDZD8			MEST
																FKBP1B				PEDS1			METTL7A
																FKBP2				PEMT			MFGE8
																FKBP7				PEX16			MFSD2A
																FKBP8				PGAP1			MGAT4A
																FKBP9				PGAP2			MGAT4B
																FKRP				PGAP3			MGLL
																FKTN				PGRMC1			MGRN1
																FLRT1				PHTF1			MGST1
																FLRT2				PI4KB			MGST2
																FLRT3				PIEZO1			MGST3
																FLT3				PIGA			MINPP1
																FMN1				PIGB			MIP
																FMN2				PIGC			MIPEP
																FMO1				PIGF			TNPO1
																FMO2				PIGG			MOGAT1
																FMO3				PIGH			MOGAT2
																FMO4				PIGK			MOGAT3
																FMO5				PIGL			MOSPD1
																FN1				PIGM			MOSPD2
																FNDC4				PIGN			MOSPD3
																FNDC5				PIGO			MPDU1
																FOLR1				PIGP			MR1
																FOS				PIGQ			MRAP
																FOXRED2				PIGS			MS4A4A
																FSD2				PIGT			MSMO1
																FSTL1				PIGU			MSRB3
																FSTL3				PIGV			MTDH
																FTCD				PIGW			MTMR12
																FUCA2				PIGX			MTMR6
																FURIN				PIGY			MTMR9
																FUT10				PIGZ			MTOR
																FYN				PIK3R1			MT-TP
																FZD6				PIP4K2B			MTTP
																FZD9				PITPNB			MX1
																G6PC				PITPNM1			MXRA7
																G6PC2				PJA2			MXRA8
																G6PC3				PKD2			MYO1D
																GABARAP				PKMYT1			MYO5A
																GABARAPL1				PLA2G2A			MYORG
																GABARAPL2				PLA2G4A			MYRF
																GALNT1				PLA2G4C			NAT8
																GALNT2				PLAUR			NAT8B
																GANAB				PLCD4			NBEAL2
																GAS6				PLD1			NCEH1
																GASK1A				PLD2			NCF1
																GBA				PLD3			NCLN
																GBA2				PLD4			NCSTN
																GCG				PLN			NDFIP1
																GDPD1				PLOD1			NDFIP2
																GDPD3				PLOD2			NDUFB8
																GET1				PLOD3			NECAB3
																GET3				PLP2			NENF
																GGCX				PLPP2			NEU4
																GGT2				PLPP3			NFE2L1
																GHDC				PLPP7			NKIRAS1
																GHRL				PMEL			NLRP3
																GIGYF2				PML			NOL3
																GIMAP1				PNLDC1			NOMO1
																GIMAP2				PNPLA2			NOMO2
																GIMAP7				PNPLA3			NOMO3
																GIMAP8				PNPLA6			NOS1AP
																GIP				PNPLA7			NOTCH1
																GJA1				PNPLA8			NOTCH2
																GJB1				PNPT1			NOTCH4
																GJC1				POFUT2			NOTUM
																GLRA1				POM121			NPC1
																GLUD1				POM121C			NPC2
																GLUL				POMGNT2			NR3C2
																GLYATL2				POMK			NRROS
																GNAI3				POMT1			NSDHL
																GNAZ				POMT2			NUCB1
																GNPNAT1				POR			NUCB2
																GNRH1				PORCN			NUP210
																GOLM1				PPM1L			NUS1
																GOLT1A				PPP1R15A			OAS1
																GOLT1B				PREB			OLFM1
																GORASP2				PROS1			OSBP
																GOSR2				PSEN1			OSBPL3
																GPAA1				PSEN2			OSBPL5
																GPAT3				PSENEN			OSBPL6
																GPAT4				PSKH1			OSBPL8
																GPC2				PTDSS1			OTULINL
																GPC3				PTDSS2			P2RX3
																GPER1				PTGDS			P2RY13
																GPR37				PTGES			P3H1
																GPR85				PTGFRN			P3H2
																GPSM1				PTGIS			P3H3
																GPX7				PTGS1			P3H4
																GPX8				PTGS2			P4HA1
																GRAMD1A				PTPN1			P4HA2
																GRAMD1B				PTPN5			P4HA3
																GRAMD1C				PYURF			P4HTM
																GRAMD2A				RAB10			PAFAH2
																GRAMD4				RAB14			PANX1
																GRIA1				RAB18			PCK1
																GRIA2				RAB1B			PCSK6
																GRIK5				RAB21			PCSK9
																GRIN2A				RAB2A			PCYT1A
																GRINA				RAB2B			PCYT2
																GRIP1				RAB3GAP1			PDCD6IP
																GRM6				RAB3GAP2			PDCL3
																GRN				RAB6A			PDE2A
																GSG1				RAB9A			PDE3B
																GSTM2				RAC1			PDE9A
																GUCY2C				RANBP2			PDGFA
																GUCY2D				RASGRF2			PDGFB
																H6PD				RASGRP1			PDGFC
																HACD1				RB1CC1			PDGFD
																HACD2				RCE1			PDXDC1
																HACD3				RDH10			PDXDC2P-NPIPB14P
																HACD4				RDH11			PDZD8
																HACE1				RDH12			PEDS1
																HADHB				RDH14			PEMT
																HAP1				RDH16			PEX16
																HAX1				RDH5			PEX3
																HCRT				REEP1			PGAP2
																HERPUD1				REEP2			PGAP3
																HGFAC				REEP3			PGRMC1
																HHAT				REEP4			PGRMC2
																HHATL				REEP6			PGS1
																HK2				RETREG1			TPGS1
																HLA-A				RETSAT			PHTF1
																HLA-B				RFT1			PHTF2
																HLA-C				RHBDD1			PI4KB
																HLA-DPA1				RHBDD2			PIEZO1
																HLA-DPB1				RHBDF1			PIGB
																HLA-DQA1				RHBDF2			PGF
																HLA-DQA2				RHEB			PIGF
																HLA-DQB1				RHOA			PIGG
																HLA-DQB2				RHOG			PIGL
																HLA-DRA				RIC3			PIGN
																HLA-DRB1				RINT1			PIGO
																HLA-DRB3				RNF103			PIGV
																HLA-DRB4				RNF121			PIGW
																HLA-DRB5				RNF125			PIGX
																HLA-E				RNF13			PIGZ
																HLA-F				RNF133			PIK3C2B
																HLA-G				RNF139			PINK1
																HLA-H				RNF145			PIP4K2B
																HM13				RNF170			PIP4K2C
																HMGCLL1				RNF175			PITPNB
																HMGCR				RNF180			PITPNM1
																HMOX1				RNF183			PJA2
																HMOX2				RNF185			PKD1
																HNRNPR				RNF186			PKD2
																HPD				RNF19B			PKD2L1
																HPN				RNF26			PKHD1
																HPS6				RNF43			PKM
																HRC				RNF5			PLA2G2A
																HS1BP3				RNFT1			PLA2G4A
																HSD11B1				RP9			PLA2G4C
																HSD11B2				RPE65			PLAAT3
																HSD17B11				RPL27			PLAUR
																HSD17B12				RPN1			PLD1
																HSD17B13				RPN2			PRKCSH
																HSD17B2				RPS26			PLD2
																HSD17B3				RPS27A			PLD3
																HSD17B6				RPS28			PLEKHF2
																HSD17B7				RPS29			PLIN1
																HSD3B1				RRBP1			PLIN2
																HSD3B2				RSAD2			PLOD1
																HSD3B7				RTN1			PLOD2
																HSP90B1				RTN2			PLOD3
																HSPA13				RTN3			PLP2
																HSPA1A				RTN4			PLPP2
																HSPA1B				RYR1			PLPP3
																HSPA5				RYR2			PMEL
																HSPBP1				RYR3			PNPLA2
																HTR5A				SACM1L			PNPLA3
																HTRA2				SAMD8			PNPLA6
																HTT				SAR1B			PNPLA7
																HYAL2				SARAF			PNPLA8
																HYAL3				SBF1			PNPT1
																HYOU1				SC5D			POFUT1
																ICMT				SCAP			POFUT2
																IER3IP1				SCARA3			POGLUT1
																IFI27				SCARB2			POGLUT2
																IFIT2				SCD			POGLUT3
																IFNGR2				SCD5			POM121
																IGFBP1				SCFD1			POMZP3
																IGFBP3				SDCBP			POM121C
																IGFBP4				SDF2L1			POMGNT2
																IGFBP5				SDR16C5			POMK
																IGFBP7				SEC11A			NT5C3A
																IGLL1				SEC11B			POMP
																IKBIP				SEC11C			POMT1
																IL12A				SEC13			POR
																IL12B				SEC16A			PORCN
																IL15RA				SEC16B			POU2F1
																IL23A				SEC22A			PPIB
																IL27				SEC22B			PPM1L
																IL6				SEC22C			PRDX4
																ILDR2				SEC23A			PRKCA
																ILVBL				SEC23B			PRKCD
																INPP5K				SEC24A			PRKCE
																INS				SEC24B			PROM1
																INSIG1				SEC24C			PRSS23
																INSIG2				SEC24D			PRXL2B
																IRAG1				SEC31A			PSEN2
																IRAG2				SEC31B			PSENEN
																IRGC				SEC61A1			PSKH1
																IRGM				SEC61A2			PSMF1
																ITGA5				SEC61B			PSMG1
																ITGA8				SEC61G			PTDSS1
																ITIH2				SEC62			PTDSS2
																ITPR1				SEC63			PTGDS
																ITPR2				SEL1L			PTGFRN
																ITPR3				SEL1L2			PTGIS
																JAGN1				SELENOI			PTGS1
																JKAMP				SELENOK			PTN
																JMJD8				SELENON			PTP4A1
																JPH1				SELENOS			PTPRN2
																JPH2				SELENOT			PUM3
																JPH3				SERINC1			PXDN
																JPH4				SERP1			PYCARD
																JSRP1				SERP2			QSOX1
																KCNA1				SEZ6L			RAB10
																KCNA2				SEZ6L2			RAB14
																KCNA5				SFTA3			RAB18
																KCNE2				SFTPA1			RAB21
																KCNG3				SFTPA2			RAB2A
																KCNIP3				SFTPB			RAB2B
																KCNIP4				SFTPC			RAB32
																KCNJ11				SFTPD			RAB38
																KCNJ2				SGK1			RAB3GAP1
																KCNK2				SGMS1			RAB3GAP2
																KCNQ1				SGMS2			RAB6A
																KCNRG				SGPL1			RAB9A
																KCTD17				SGPP1			RAC1
																KDELR1				SGPP2			RNASE1
																KDELR2				SHISA2			RASD1
																KDELR3				SHISA3			RASGRP1
																KDR				SHISA5			RB1CC1
																KDSR				SIGMAR1			RCE1
																KEAP1				SLC10A7			RCN1
																KIF1C				SLC16A11			RCN2
																KIFAP3				SLC17A3			RDH10
																KL				SLC18A1			RDH11
																KLB				SLC27A2			RDH12
																KLHL14				SLC27A4			RDH14
																KLHL41				SLC27A5			RDH16
																KLK6				SLC28A3			RDH5
																KNG1				SLC33A1			REEP1
																KPNA2				SLC35B1			REEP3
																KPNB1				SLC35B2			REEP4
																KRTCAP2				SLC35B3			REEP5
																KSR1				SLC35B4			REEP6
																KTN1				SLC35D1			RER1
																LACC1				SLC35G1			RETREG1
																LAMA3				SLC37A1			RETSAT
																LAMB1				SLC37A2			RFT1
																LAMB2				SLC37A3			RHBDF1
																LAMC1				SLC37A4			RHBDF2
																LARS1				SLC39A1			RHEB
																LBR				SLC39A7			RHOA
																LCLAT1				SLC51A			RHOG
																LCT				SLC8A3			RIC3
																LCTL				SLC9A1			RNASET2
																LDAH				SLC9A6			RNF122
																LEMD2				SLN			RNF128
																LGALS1				SMIM14			RNF13
																LIN28A				SMPD4			RNF145
																LINC01547				SOAT1			RNF170
																LIPC				SOAT2			RNF180
																LMAN1				SORL1			RNF19B
																LMAN1L				SORT1			RNF26
																LMAN2				SPAST			RNF41
																LMAN2L				SPCS1			RNF43
																LMBR1L				SPCS2			RPL10
																LMBRD1				SPCS3			RPL15
																LMF1				SPINK5			MRPL13
																LMF2				SPPL2A			RPL13
																LNPK				SPPL2B			RPL18
																LOXL2				SPPL2C			RPL21
																LPCAT1				SPPL3			RPL24
																LPCAT2				SPTLC1			RSL24D1
																LPCAT3				SPTLC2			RPL27
																LPCAT4				SPTLC3			RPL27A
																LPGAT1				SPTSSA			RPL34
																LPIN1				SPTSSB			RPL36A
																LPIN2				SQLE			RPL36AL
																LPIN3				SRD5A1			RPL4
																LRAT				SRD5A2			RPL41
																LRBA				SRD5A3			RPL5
																LRIT1				SREBF1			RPL6
																LRIT3				SREBF2			RPLP0
																LRP2				SRI			RPS21
																LRP5				SRL			RPS23
																LRP6				SRP9			RPS24
																LRPAP1				SRPRA			RPS26
																LRRC59				SRPRB			RPS28
																LRRC8B				SSR1			RPS29
																LRRC8C				SSR2			RPS3
																LRRC8D				SSR3			RPS3A
																LRRC8E				SSR4			RPS6
																LRRK2				STARD3			RPS8
																LRRTM1				STARD3NL			RRAS2
																LRTOMT				STBD1			RSAD2
																LSG1				STIM1			RTN1
																LSS				STIM2			RTN2
																LTBP1				STIMATE			RTN3
																LTC4S				STING1			RTN4
																LYNX1				STRIT1			RTN4R
																LYPLA1				STS			S100A1
																MACO1				STT3A			S100A10
																MAGEA3				STT3B			SACM1L
																MAGT1				STX17			SAMD8
																MAL				STX18			SARAF
																MAMDC2				STX5			SBF1
																MAN1A1				SUCO			SC5D
																MAN1A2				SURF4			SCAPER
																MAN1B1				SVIP			SCARA3
																MAN1C1				SYNE1			SCARB2
																MANF				SYNE2			SCD
																MAP2K1				SYNE3			SLC22A5
																MAP2K2				SYNE4			SCD5
																MAP3K5				SYVN1			SDC2
																MAPK8IP1				TAP1			SDCBP
																MARCHF1				TAP2			SDF2
																MARCHF2				TAPBP			SDF4
																MARCHF5				TAPBPL			SELENOF
																MARCHF6				TAPT1			SELENOI
																MATN3				TBC1D20			SELENOM
																MBOAT1				TBL2			SELENON
																MBOAT2				TBXAS1			SELENOT
																MBOAT4				TECR			SEMA3B
																MBOAT7				TESPA1			SEMA4F
																MBTPS1				TEX2			SERAC1
																MBTPS2				TEX261			SERINC1
																MCFD2				TEX264			SERPINA10
																MCRS1				TGFA			SERPINC1
																MCTP1				THADA			SERPIND1
																MELTF				TKT			SET
																MEN1				TLCD3B			SFTPD
																MEPE				TLR3			SGK1
																MESD				TLR7			SGMS1
																MEST				TLR8			SGMS2
																METTL7A				TLR9			SGPL1
																MFGE8				TM4SF20			SGPP1
																MFSD2A				TM6SF2			SHH
																MGAT4A				TM7SF2			SHISA5
																MGAT4B				TMBIM6			SIGMAR1
																MGAT4D				TMC6			SLC10A7
																MGLL				TMC8			SLC16A11
																MGRN1				TMCC1			SLC17A3
																MGST1				TMCC2			SLC1A1
																MGST2				TMCC3			SLC26A11
																MGST3				TMCO1			SLC26A6
																MIA2				TMED1			SLC27A1
																MIA3				TMED10			SLC27A2
																MINPP1				TMED2			SLC27A3
																MIP				TMED3			SLC27A4
																MLANA				TMED4			SLC27A5
																MLC1				TMED5			SLC2A4
																MLEC				TMED6			SLC30A1
																MMGT1				TMED7			SLC30A9
																MMP23B				TMED9			SLC33A1
																MMP27				TMEM106C			SLC35A2
																MOGAT1				TMEM109			SLC35B1
																MOGAT2				TMEM119			SLC35B2
																MOGAT3				TMEM129			SLC35B3
																MOGS				TMEM132A			SLC35B4
																MOSPD1				TMEM147			SLC35D1
																MOSPD2				TMEM14A			SLC35G1
																MOSPD3				TMEM159			SLC36A1
																MOXD1				TMEM170A			SLC37A1
																MPDU1				TMEM174			SLC37A2
																MPIG6B				TMEM178A			SLC37A3
																MPPE1				TMEM199			SLC37A4
																MR1				TMEM203			SLC39A1
																MRAP				TMEM208			SLC39A13
																MRAP2				TMEM214			SLC39A6
																MRLN				TMEM258			SLC39A7
																MS4A4A				TMEM259			SLC51A
																MSLN				TMEM33			SLC9A1
																MSMO1				TMEM38A			SLC9A6
																MSRB3				TMEM38B			SLMAP
																MTDH				TMEM39A			SMIM14
																MTMR12				TMEM39B			SMPD2
																MTMR6				TMEM41B			SMPD4
																MTMR9				TMEM50B			SNX10
																MTOR				TMEM67			SOAT1
																MTTP				TMEM86B			SOAT2
																MX1				TMEM97			SORT1
																MXRA7				TMEM98			SPARCL1
																MXRA8				TMPRSS3			SPHK2
																MYDGF				TMTC2			SPON1
																MYMX				TMX1			CXXC1
																MYO1D				TMX2			SPP1
																MYO5A				TMX3			GPKOW
																MYOC				TNPO3			SPP2
																MYORG				TOR1A			SPPL2A
																MYRF				TOR1AIP2			SPPL2B
																MYRFL				TPTE2			SPPL3
																MZB1				TRAF2			SQLE
																NAT8				TRAM1			SQSTM1
																NAT8B				TRAM1L1			SRD5A1
																NAT8L				TRAM2			SRD5A2
																NBAS				TRDN			SRD5A3
																NBEAL2				TREX1			SRI
																NCEH1				TRIM13			SRP54
																NCF1				TRIM59			SRP68
																NCK1				TRIQK			SRP72
																NCK2				TRPM8			SRPK1
																NCLN				TSPO2			STARD3
																NCSTN				TTYH1			STARD3NL
																NDFIP1				TUSC3			STARD4
																NDFIP2				TXNDC11			STAU1
																NDRG4				TYRO3			STAU2
																NDUFB8				UBA1			STBD1
																NECAB3				UBA5			STIM1
																NENF				UBA52			STIM2
																NEU4				UBAC2			STIMATE
																NFE2L1				UBB			STING1
																NHLRC1				UBC			STOM
																NKIRAS1				UBE2J1			STS
																NLRP3				UBE2J2			STX8
																NOL3				UBIAD1			SUCO
																NOMO1				UBQLN4			SULF1
																NOMO2				UBXN1			SULF2
																NOMO3				UBXN4			SUMF1
																NOS1				UBXN7			SUMF2
																NOS1AP				UBXN8			SURF4
																NOTCH1				UCHL1			SV2A
																NOTCH2				UFD1			SYNCRIP
																NOTCH3				UFL1			SYNE2
																NOTCH4				UGT1A1			SYNE3
																NOTUM				UGT1A10			TAPBPL
																NOX4				UGT1A3			TAPT1
																NOX5				UGT1A4			TBXAS1
																NPC1				UGT1A5			TECR
																NPC2				UGT1A6			TENM1
																NPHS2				UGT1A7			TENM2
																NPLOC4				UGT1A8			TEX2
																NR3C2				UGT1A9			TEX264
																NRROS				UGT2A1			F3
																NRXN1				UGT2A2			TF
																NSDHL				UGT2B10			TFPI
																NSG1				UGT2B11			TGOLN2
																NT5C3A				UGT2B15			THY1
																NTSR1				UGT2B17			TIMP1
																NUCB1				UGT2B28			DDR2
																NUCB2				UGT2B4			TKT
																NUP210				UGT2B7			TLCD4
																NUS1				UGT3A1			TLR3
																OAS1				ULK1			TLR7
																OCA2				UNC93B1			TLR8
																OLFM1				UPK3A			TM6SF2
																OPRM1				USE1			TM7SF2
																ORMDL1				USP17L2			TMC6
																ORMDL2				USP19			TMC8
																ORMDL3				VAMP7			TMCC1
																OS9				VAPA			TMCC3
																OSBP				VAPB			TMEM100
																OSBP2				VCP			TMEM106C
																OSBPL3				VKORC1			TMEM109
																OSBPL5				VKORC1L1			TMEM119
																OSBPL6				VMA21			TMEM131L
																OSBPL7				VPS13A			TMEM147
																OSBPL8				VRK2			TMEM14A
																OST4				VTI1A			TMEM159
																OSTC				VTI1B			TMEM170A
																OTOF				WFS1			TMEM178A
																OTULINL				WLS			TMEM199
																P2RX3				XBP1			TMEM203
																P2RY13				XPO1			TMEM208
																P3H1				XXYLT1			TMEM214
																P3H2				YIF1A			TMEM230
																P3H3				YIF1B			TMEM38A
																P3H4				YIPF5			TMEM38B
																P4HA1				YIPF7			TMEM39A
																P4HA2				ZC3H12A			TMEM39B
																P4HA3				ZDHHC1			TMEM41B
																P4HB				ZDHHC11			TMEM43
																P4HTM				ZDHHC12			TMEM50A
																PACS2				ZDHHC14			TMEM50B
																PAFAH2				ZDHHC16			TMEM64
																PANX1				ZDHHC2			TMEM86B
																PAPPA-AS1				ZDHHC22			TMEM8B
																PARK7				ZDHHC4			TMEM97
																PARP16				ZDHHC6			TMEM98
																PCDHA1				ZDHHC9			TMF1
																PCDHA2				ZFAND2B			TMPRSS3
																PCK1				ZFYVE1			TMTC1
																PCSK6				ZFYVE27			TMX2
																PCSK9				ZMPSTE24			TMX3
																PCYT1A				ZNRF4			TNC
																PCYT1B				ZW10			TOR1AIP2
																PCYT2							TOR2A
																PDCD6							TOR3A
																PDCD6IP							TOR4A
																PDCL3							TPD52
																PDE2A							TPST2
																PDE3B							TRAM2
																PDE9A							TRIQK
																PDGFA							TRPM4
																PDGFB							TRPM8
																PDGFC							TRPV4
																PDGFD							TSN
																PDIA2							TSPAN14
																PDIA3							TSPAN15
																PDIA4							TSPAN33
																PDIA5							TXNDC11
																PDIA6							TXNDC16
																PDILT							TXNRD3
																PDXDC1							TYRO3
																PDXDC2P-NPIPB14P							UBA1
																PDZD2							UBIAD1
																PDZD8							UBXN2B
																PEDS1							UFSP2
																PEF1							UGT1A3
																PEMT							UGT1A4
																PENK							UGT1A6
																PEX16							UGT1A9
																PEX3							UGT2A1
																PGAP1							UGT2B10
																PGAP2							UGT2B4
																PGAP3							UGT2B11
																PGRMC1							UGT2B15
																PGRMC2							UGT2B17
																PGS1							UGT2B7
																PHEX							ULK1
																PHTF1							UNC93B1
																PHTF2							UBE2Z
																PI4KB							USE1
																PIEZO1							UTP15
																PIGA							UVRAG
																PIGB							VAC14
																PIGC							VASH1
																PIGF							VCAM1
																PIGG							VCAN
																PIGH							VCPIP1
																PIGK							VHL
																PIGL							VKORC1
																PIGM							VKORC1L1
																PIGN							VMA21
																PIGO							VMP1
																PIGP							VPREB3
																PIGQ							VPS13A
																PIGS							VRK2
																PIGT							VTN
																PIGU							VWA1
																PIGV							VWF
																PIGW							WASHC5
																PIGX							WDFY4
																PIGY							WLS
																PIGZ							WNT3
																PIK3C2B							WNT5A
																PIK3R1							WNT5B
																PINK1							XDH
																PIP4K2B							XXYLT1
																PIP4K2C							YIPF4
																PITPNB							YIPF6
																PITPNM1							YTHDC2
																PJA2							ZC3H12A
																PKD1							ZDHHC1
																PKD2							ZDHHC11
																PKD2L1							ZDHHC11B
																PKHD1							ZDHHC12
																PKM							ZDHHC13
																PKMYT1							ZDHHC14
																PLA2G2A							ZDHHC16
																PLA2G4A							ZDHHC18
																PLA2G4C							ZDHHC19
																PLAAT3							ZDHHC2
																PLAUR							ZDHHC20
																PLCB4							ZDHHC21
																PLCD4							ZDHHC23
																PLD1							ZDHHC24
																PLD2							ZDHHC3
																PLD3							ZDHHC4
																PLD4							ZDHHC6
																PLEKHF2							ZDHHC7
																PLIN1							ZDHHC9
																PLIN2							ZFAND2B
																PLN							ZFYVE1
																PLOD1							ZFYVE27
																PLOD2							ZMPSTE24
																PLOD3
																PLP2
																PLPP2
																PLPP3
																PLPP7
																PLSCR2
																PMEL
																PML
																PNLDC1
																PNPLA2
																PNPLA3
																PNPLA6
																PNPLA7
																PNPLA8
																PNPT1
																POFUT1
																POFUT2
																POGLUT1
																POGLUT2
																POGLUT3
																POM121
																POM121C
																POMGNT2
																POMK
																POMP
																POMT1
																POMT2
																POR
																PORCN
																POU2F1
																PPIB
																PPM1L
																PPP1R15A
																PPP1R15B
																PRCD
																PRDX4
																PREB
																PRKCA
																PRKCD
																PRKCE
																PRKCSH
																PRKN
																PRNP
																PROC
																PROM1
																PROS1
																PROZ
																PRSS23
																PRSS50
																PRSS56
																PRXL2B
																PSEN1
																PSEN2
																PSENEN
																PSKH1
																PSMF1
																PSMG1
																PTDSS1
																PTDSS2
																PTGDS
																PTGES
																PTGFRN
																PTGIS
																PTGS1
																PTGS2
																PTN
																PTP4A1
																PTPN1
																PTPN2
																PTPN5
																PTPRN2
																PUM3
																PXDN
																PYCARD
																PYURF
																QSOX1
																RAB10
																RAB14
																RAB18
																RAB1A
																RAB1B
																RAB21
																RAB2A
																RAB2B
																RAB32
																RAB38
																RAB3GAP1
																RAB3GAP2
																RAB6A
																RAB9A
																RAC1
																RAET1G
																RAET1L
																RANGRF
																RAP1GDS1
																RASD1
																RASGRF2
																RASGRP1
																RB1CC1
																RCE1
																RCN1
																RCN2
																RCN3
																RDH10
																RDH11
																RDH12
																RDH14
																RDH16
																RDH5
																REEP1
																REEP2
																REEP3
																REEP4
																REEP5
																REEP6
																RER1
																RESP18
																RETREG1
																RETSAT
																RFT1
																RGMA
																RHBDD1
																RHBDD2
																RHBDF1
																RHBDF2
																RHEB
																RHOA
																RHOG
																RIC3
																RINT1
																RNASET2
																RNF103
																RNF121
																RNF122
																RNF125
																RNF128
																RNF13
																RNF133
																RNF139
																RNF145
																RNF148
																RNF170
																RNF175
																RNF180
																RNF183
																RNF185
																RNF186
																RNF19B
																RNF26
																RNF41
																RNF43
																RNF5
																RNFT1
																RP9
																RPE65
																RPL10
																RPL10L
																RPL13
																RPL18
																RPL21
																RPL24
																RPL27
																RPL27A
																RPL34
																RPL36A
																RPL36AL
																RPL4
																RPL41
																RPL5
																RPL6
																RPLP0
																RPN1
																RPN2
																RPS21
																RPS23
																RPS24
																RPS26
																RPS27A
																RPS28
																RPS29
																RPS3
																RPS3A
																RPS6
																RPS8
																RRAS2
																RRBP1
																RSAD2
																RTN1
																RTN2
																RTN3
																RTN4
																RTN4R
																RYR1
																RYR2
																RYR3
																S100A1
																S100A10
																S100A7
																SACM1L
																SAMD8
																SAR1A
																SAR1B
																SARAF
																SBF1
																SC5D
																SCAP
																SCAPER
																SCARA3
																SCARB2
																SCD
																SCD5
																SCFD1
																SCG2
																SCG3
																SCGB1A1
																SCN5A
																SDC2
																SDCBP
																SDF2
																SDF2L1
																SDF4
																SDR16C5
																SEC11A
																SEC11B
																SEC11C
																SEC13
																SEC16A
																SEC16B
																SEC22A
																SEC22B
																SEC22C
																SEC23A
																SEC23B
																SEC23IP
																SEC24A
																SEC24B
																SEC24C
																SEC24D
																SEC31A
																SEC31B
																SEC61A1
																SEC61A2
																SEC61B
																SEC61G
																SEC62
																SEC63
																SEL1L
																SEL1L2
																SELENOF
																SELENOI
																SELENOK
																SELENOM
																SELENON
																SELENOS
																SELENOT
																SEMA3B
																SEMA4F
																SERAC1
																SERINC1
																SERP1
																SERP2
																SERPINA1
																SERPINA10
																SERPINA2
																SERPINC1
																SERPIND1
																SERPINH1
																SET
																SEZ6
																SEZ6L
																SEZ6L2
																SFTA3
																SFTPA1
																SFTPA2
																SFTPB
																SFTPC
																SFTPD
																SGK1
																SGMS1
																SGMS2
																SGPL1
																SGPP1
																SGPP2
																SHH
																SHISA2
																SHISA3
																SHISA5
																SIGMAR1
																SIL1
																SLC10A7
																SLC16A11
																SLC17A3
																SLC18A1
																SLC1A1
																SLC22A13
																SLC26A11
																SLC26A6
																SLC27A1
																SLC27A2
																SLC27A3
																SLC27A4
																SLC27A5
																SLC28A3
																SLC2A4
																SLC30A1
																SLC30A9
																SLC33A1
																SLC35A2
																SLC35B1
																SLC35B2
																SLC35B3
																SLC35B4
																SLC35D1
																SLC35D3
																SLC35G1
																SLC36A1
																SLC37A1
																SLC37A2
																SLC37A3
																SLC37A4
																SLC39A1
																SLC39A13
																SLC39A6
																SLC39A7
																SLC51A
																SLC7A11
																SLC8A3
																SLC9A1
																SLC9A6
																SLMAP
																SLN
																SMIM14
																SMPD2
																SMPD4
																SNX10
																SOAT1
																SOAT2
																SORL1
																SORT1
																SPARCL1
																SPAST
																SPCS1
																SPCS2
																SPCS3
																SPHK2
																SPINK5
																SPON1
																SPP1
																SPP2
																SPPL2A
																SPPL2B
																SPPL2C
																SPPL3
																SPTLC1
																SPTLC2
																SPTLC3
																SPTSSA
																SPTSSB
																SQLE
																SQSTM1
																SRD5A1
																SRD5A2
																SRD5A3
																SREBF1
																SREBF2
																SRI
																SRL
																SRP54
																SRP68
																SRP72
																SRP9
																SRPK1
																SRPRA
																SRPRB
																SRPX
																SSR1
																SSR2
																SSR3
																SSR4
																STARD3
																STARD3NL
																STARD4
																STAU1
																STAU2
																STBD1
																STC2
																STIM1
																STIM2
																STIMATE
																STING1
																STOM
																STRIT1
																STS
																STT3A
																STT3B
																STUB1
																STX17
																STX18
																STX5
																STX8
																SUCO
																SULF1
																SULF2
																SULT2B1
																SUMF1
																SUMF2
																SURF4
																SV2A
																SVIP
																SYNCRIP
																SYNE2
																SYNE3
																SYT6
																SYVN1
																TAFA1
																TAP1
																TAP2
																TAPBP
																TAPBPL
																TAPT1
																TAS2R16
																TBC1D20
																TBL2
																TBXAS1
																TCL1A
																TECR
																TECRL
																TENM1
																TENM2
																TESPA1
																TEX2
																TEX261
																TEX264
																TF
																TFG
																TFPI
																TGFA
																TGM2
																TGOLN2
																TH
																THADA
																THBS1
																THBS4
																THY1
																TICAM2
																TIMP1
																TKT
																TLCD3A
																TLCD3B
																TLCD4
																TLR3
																TLR7
																TLR8
																TLR9
																TM4SF20
																TM6SF2
																TM7SF2
																TMBIM6
																TMC6
																TMC8
																TMCC1
																TMCC2
																TMCC3
																TMCO1
																TMED1
																TMED10
																TMED2
																TMED3
																TMED4
																TMED5
																TMED6
																TMED7
																TMED9
																TMEM100
																TMEM106C
																TMEM109
																TMEM117
																TMEM119
																TMEM129
																TMEM131L
																TMEM132A
																TMEM147
																TMEM14A
																TMEM159
																TMEM170A
																TMEM174
																TMEM178A
																TMEM199
																TMEM203
																TMEM208
																TMEM214
																TMEM230
																TMEM235
																TMEM247
																TMEM258
																TMEM259
																TMEM30A
																TMEM30B
																TMEM30CP
																TMEM33
																TMEM38A
																TMEM38B
																TMEM39A
																TMEM39B
																TMEM41B
																TMEM43
																TMEM50A
																TMEM50B
																TMEM64
																TMEM67
																TMEM86B
																TMEM8B
																TMEM97
																TMEM98
																TMF1
																TMPRSS3
																TMTC1
																TMTC2
																TMTC3
																TMTC4
																TMX1
																TMX2
																TMX3
																TNC
																TOR1A
																TOR1AIP2
																TOR1B
																TOR2A
																TOR3A
																TOR4A
																TP53
																TP63
																TPBG
																TPD52
																TPST2
																TPTE2
																TRAF2
																TRAM1
																TRAM1L1
																TRAM2
																TRAPPC1
																TRAPPC2
																TRAPPC2B
																TRAPPC2L
																TRAPPC3
																TRAPPC3L
																TRAPPC4
																TRAPPC5
																TRAPPC6A
																TRAPPC6B
																TRAPPC9
																TRDN
																TREX1
																TRIM13
																TRIM59
																TRIQK
																TRPM4
																TRPM8
																TRPV4
																TSN
																TSPAN14
																TSPAN15
																TSPAN33
																TSPAN5
																TSPO
																TSPO2
																TTYH1
																TUSC3
																TXNDC11
																TXNDC12
																TXNDC16
																TXNDC5
																TXNRD3
																TYRO3
																UBA1
																UBA5
																UBA52
																UBAC2
																UBB
																UBC
																UBE2G2
																UBE2J1
																UBE2J2
																UBIAD1
																UBQLN1
																UBQLN4
																UBXN1
																UBXN2A
																UBXN2B
																UBXN4
																UBXN7
																UBXN8
																UCHL1
																UFD1
																UFL1
																UFM1
																UFSP2
																UGGT1
																UGGT2
																UGT1A1
																UGT1A10
																UGT1A3
																UGT1A4
																UGT1A5
																UGT1A6
																UGT1A7
																UGT1A8
																UGT1A9
																UGT2A1
																UGT2A2
																UGT2B10
																UGT2B11
																UGT2B15
																UGT2B17
																UGT2B28
																UGT2B4
																UGT2B7
																UGT3A1
																UGT8
																ULBP1
																ULBP2
																ULK1
																UMOD
																UNC93B1
																UPK1A
																UPK3A
																USE1
																USO1
																USP17L1
																USP17L10
																USP17L11
																USP17L12
																USP17L13
																USP17L15
																USP17L17
																USP17L18
																USP17L19
																USP17L2
																USP17L20
																USP17L21
																USP17L22
																USP17L23
																USP17L24
																USP17L3
																USP17L4
																USP17L5
																USP17L7
																USP17L8
																USP19
																USP25
																UTP15
																UVRAG
																VAC14
																VAMP7
																VAPA
																VAPB
																VASH1
																VCAM1
																VCAN
																VCP
																VCPIP1
																VGF
																VHL
																VKORC1
																VKORC1L1
																VMA21
																VMP1
																VPREB1
																VPREB3
																VPS13A
																VRK2
																VTI1A
																VTI1B
																VTN
																VWA1
																VWF
																WASHC5
																WDFY4
																WFS1
																WLS
																WNT1
																WNT3
																WNT3A
																WNT4
																WNT5A
																WNT5B
																WNT6
																WNT7A
																WNT7B
																XBP1
																XDH
																XXYLT1
																YIF1A
																YIF1B
																YIPF4
																YIPF5
																YIPF6
																YIPF7
																YKT6
																YTHDC2
																ZC3H12A
																ZDHHC1
																ZDHHC11
																ZDHHC11B
																ZDHHC12
																ZDHHC13
																ZDHHC14
																ZDHHC15
																ZDHHC16
																ZDHHC18
																ZDHHC19
																ZDHHC2
																ZDHHC20
																ZDHHC21
																ZDHHC22
																ZDHHC23
																ZDHHC24
																ZDHHC3
																ZDHHC4
																ZDHHC6
																ZDHHC7
																ZDHHC9
																ZFAND2B
																ZFYVE1
																ZFYVE27
																ZMPSTE24
																ZNRF4
																ZP2
																ZW10
