# Supplementary material for: Comprehensive analysis of endoplasmic reticulum-related and secretome gene expression profiles in the progression of non-alcoholic fatty liver disease
Source: Front Endocrinol (Lausanne). 2022 Aug 12;13:967016. doi: 10.3389/fendo.2022.967016 (PMC9412753; doi:10.3389/fendo.2022.967016)
Supplement: Supplementary file 3 [file Table_2.xlsx]

## Sheet: Sheet1
Supplement table 2: primers of the top 20 hub genes
Col1a1	Forward	GCTCCTCTTAGGGGCCACT
	Reverse	CCACGTCTCACCATTGGGG
IGFBP7	Forward	AAGAGGCGGAAGGGTAAAGC
	Reverse	TGGGGTAGGTGATGCCGTT
COL1A2	Forward	GGTGAGCCTGGTCAAACGG
	Reverse	ACTGTGTCCTTTCACGCCTTT
THY1	Forward	TGCTCTCAGTCTTGCAGGTG
	Reverse	TGGATGGAGTTATCCTTGGTGTT
COL8A2	Forward	GCCCTGGATGAGACTGGTATC
	Reverse	CGGTCAAACCTAACCGGCAT
CERCAM	Forward	GACTATGCGACTGTCGTCTGG
	Reverse	ACTGATGCCGTTCTTTGGTCC
COL5A1	Forward	TGAGTCTGGTTTTCCCGAGGA
	Reverse	GCCCTGCTCATTGTAAATGGAGA
AGPAT4	Forward	CCAGTTTCTATGTCACCTGGTC
	Reverse	GCAGAGTCTGGCATTGATCTTG
QSOX1	Forward	TGGCGCTAATGTGCAGACTC
	Reverse	CACTGCCACAGCATGGTACT
STING1	Forward	GGTCACCGCTCCAAATATGTAG
	Reverse	CAGTAGTCCAAGTTCGTGCGA
RHBDF1	Forward	CTTGCGGAGTGTGAGTATGCC
	Reverse	GGTCTGTGTGATGGATGTCTG
TMPRSS3	Forward	CTCCTTCCGGTCTCTCTTCG
	Reverse	CAAGGCGATGATCCCAATGAC
COL4A2	Forward	AGTGCTACCCGGAGAAAGGAG
	Reverse	CCCTGTAGTCCTGGGAATCC
SPON1	Forward	CGGAAGGGAGAACAGTGCAA
	Reverse	CAGGTCGGCTACAATATCGTC
PGF	Forward	TCTGCTGGGAACAACTCAACA
	Reverse	GTGAGACACCTCATCAGGGTAT
COL3A1	Forward	CTGTAACATGGAAACTGGGGAAA
	Reverse	CCATAGCTGAACTGAAAACCACC
FKBP10	Forward	TCCATCGGCTCCGCATACT
	Reverse	CCGAGGGATGTGGTATCTCTC
PTGDS	Forward	GAGTACGCTCTGCTATTCAGC
	Reverse	GGTTGGGGCAGGAAAACAATG
MXRA8	Forward	GCGCCGACTTGTGGATATGTA
	Reverse	GCCGTCGTGGAAAGCAGAA
TIMP1	Forward	GCAACTCGGACCTGGTCATAA
	Reverse	CGGCCCGTGATGAGAAACT
