# Supplementary material for: Comprehensive analysis of endoplasmic reticulum-related and secretome gene expression profiles in the progression of non-alcoholic fatty liver disease
Source: Front Endocrinol (Lausanne). 2022 Aug 12;13:967016. doi: 10.3389/fendo.2022.967016 (PMC9412753; doi:10.3389/fendo.2022.967016)
Supplement: Supplementary file 4 [file Table_3.xlsx]

## Sheet: Sheet1
Supplementary table 3: hub genes from brown module
node_name	MCC	DMNC	MNC	Degree	EPC	BottleNeck	EcCentricity	Closeness	Radiality	Betweenness	Stress	ClusteringCoefficient
COL1A1	10	0.25931	5	7	9.704	9	0.11404	13.9167	2.2807	150.367	260	0.19048
IGFBP7	7	0.30898	3	6	9.578	15	0.15205	14.1667	2.37193	247.267	342	0.13333
COL1A2	7	0.2842	4	5	8.951	3	0.11404	12.3333	2.15298	108.467	162	0.3
THY1	6	0.30779	2	6	7.713	5	0.09123	12.4	2.08	147.2	222	0.06667
COL8A2	5	0.30779	2	5	8.797	12	0.11404	13.1667	2.2807	182.9	280	0.1
CERCAM	4	0.30779	2	4	8.561	9	0.11404	12.75	2.26246	164.467	212	0.16667
COL5A1	4	0	1	4	7.014	4	0.09123	11.2833	2.06175	95.8	136	0
AGPAT4	2	0	1	2	4.981	2	0.07602	9.23333	1.82456	19.6333	34	0
QSOX1	2	0	1	2	6.419	2	0.11404	10.3333	2.04351	30.6333	56	0
STING1	2	0	1	2	4.659	2	0.09123	9.26667	1.86105	48	54	0
RHBDF1	2	0.30779	2	2	7.041	1	0.09123	9.68333	1.89754	0	0	1
TMPRSS3	2	0	1	2	1.864	3	0.05263	2	0.18421	2	2	0
COL4A2	2	0.30779	2	2	7.14	1	0.09123	9.68333	1.89754	0	0	1
SPON1	2	0	1	2	4.876	2	0.09123	8.95	1.75158	48	60	0
PGF	2	0.30779	2	2	6.543	1	0.09123	10.0667	1.97053	0	0	1
COL3A1	2	0	1	2	5.406	2	0.11404	9.83333	1.97053	48	56	0
FKBP10	2	0	1	2	5.504	1	0.09123	9.71667	1.89754	18.4667	40	0
PTGDS	2	0	1	2	6.173	1	0.09123	10.2	2.00702	19	32	0
MXRA8	2	0	1	2	5.321	1	0.07602	9.41667	1.80632	20	32	0
TIMP1	2	0	1	2	7.254	1	0.11404	10.75	2.09825	13.8	46	0
COL4A4	1	0	1	1	1.449	1	0.03509	1	0.10526	0	0	0
IRAG1	1	0	1	1	1.456	1	0.03509	1	0.10526	0	0	0
FBN1	1	0	1	1	1.449	1	0.03509	1	0.10526	0	0	0
PLP2	1	0	1	1	4.472	1	0.07602	8.2	1.64211	0	0	0
SV2A	1	0	1	1	2.975	1	0.07602	6.95	1.42316	0	0	0
PDGFA	1	0	1	1	3.86	1	0.07602	7.83333	1.62386	0	0	0
COL6A3	1	0	1	1	3.34	1	0.09123	7.26667	1.53263	0	0	0
F3	1	0	1	1	4.279	1	0.07602	8.2	1.64211	0	0	0
GRAMD1B	1	0	1	1	1.609	1	0.02632	1.5	0.15789	0	0	0
COL14A1	1	0	1	1	4.829	1	0.11404	9.16667	1.93404	0	0	0
COL16A1	1	0	1	1	1.456	1	0.03509	1	0.10526	0	0	0
TMEM119	1	0	1	1	2.742	1	0.07602	6.73333	1.31368	0	0	0
PROM1	1	0	1	1	1.448	1	0.03509	1	0.10526	0	0	0
SCD5	1	0	1	1	1.621	1	0.02632	1.5	0.15789	0	0	0
ELOVL7	1	0	1	1	1.448	1	0.03509	1	0.10526	0	0	0
VASH1	0	0	0	0	1	0	0	0	0	0	0	0
S100A10	0	0	0	0	1	0	0	0	0	0	0	0
PKHD1	0	0	0	0	1	0	0	0	0	0	0	0
ITPR3	0	0	0	0	1	0	0	0	0	0	0	0
LPCAT4	0	0	0	0	1	0	0	0	0	0	0	0
PKM	0	0	0	0	1	0	0	0	0	0	0	0
ALDH3A1	0	0	0	0	1	0	0	0	0	0	0	0
CCDC3	0	0	0	0	1	0	0	0	0	0	0	0
FSTL1	0	0	0	0	1	0	0	0	0	0	0	0
PLPP2	0	0	0	0	1	0	0	0	0	0	0	0
COL4A1	0	0	0	0	1	0	0	0	0	0	0	0
VCAN	0	0	0	0	1	0	0	0	0	0	0	0
VWF	0	0	0	0	1	0	0	0	0	0	0	0
TMEM159	0	0	0	0	1	0	0	0	0	0	0	0
CAVIN1	0	0	0	0	1	0	0	0	0	0	0	0
P3H3	0	0	0	0	1	0	0	0	0	0	0	0
LOXL2	0	0	0	0	1	0	0	0	0	0	0	0
SELENOM	0	0	0	0	1	0	0	0	0	0	0	0
FSTL3	0	0	0	0	1	0	0	0	0	0	0	0
LAMB1	0	0	0	0	1	0	0	0	0	0	0	0
MFGE8	0	0	0	0	1	0	0	0	0	0	0	0
PDGFD	0	0	0	0	1	0	0	0	0	0	0	0
